# Supplementary material for: Exploring the determinants of synergetic development of social organizations participating in home-based elderly care service: An SEM method
Source: PLoS One. 2020 Dec 31;15(12):e0244880. doi: 10.1371/journal.pone.0244880 (PMC7775099; doi:10.1371/journal.pone.0244880)
Supplement: S1 Data — (XLSX) [file pone.0244880.s001.xlsx]

## Sheet: Survey data
RA1	RA2	RA3	RA4	IS1	IS2	IS3	IS4	IS5	SE1	SE2	SE3	SE4	IC1	IC2	IC3	IC4	IC5	SC1	SC2	SC3	SC4	SC5	SD1	SD2	SD3	SD4
2	5	4	4	5	6	5	7	5	5	4	4	5	3	5	5	5	6	5	4	5	5	6	7	7	6	6
3	4	6	7	5	7	7	5	6	6	5	7	5	5	5	4	5	6	7	6	5	6	7	6	5	6	7
4	3	3	4	1	2	2	5	3	3	2	2	2	3	4	3	3	4	2	2	2	1	2	2	3	1	2
2	4	3	2	4	2	3	6	3	3	2	3	3	4	3	4	4	3	4	4	3	3	2	3	3	2	2
3	5	5	6	7	6	5	5	7	4	5	6	6	4	6	6	6	4	5	6	6	5	4	5	5	6	5
3	4	4	5	5	5	6	2	5	5	5	6	7	7	6	7	5	6	6	7	6	6	5	6	7	6	6
2	2	3	4	2	3	2	2	2	2	2	2	2	4	3	3	4	2	4	4	4	3	3	2	1	2	2
4	5	5	4	4	4	4	3	5	4	6	4	5	5	7	6	7	5	5	6	5	6	6	7	6	6	7
2	3	3	3	2	2	3	6	2	1	2	2	4	3	4	4	4	3	4	3	4	3	4	1	2	2	3
4	3	4	4	1	2	2	1	3	2	3	2	2	4	4	3	2	4	2	3	3	3	2	1	2	2	1
4	3	2	3	3	4	4	7	3	2	2	2	3	4	3	3	3	4	2	3	3	4	3	1	2	2	2
4	3	3	2	3	4	3	1	3	3	2	2	3	1	3	2	2	2	4	4	4	3	2	1	2	2	3
3	5	5	6	4	5	5	2	5	5	6	4	5	4	5	6	5	5	7	7	5	6	5	6	6	5	5
4	6	5	6	5	5	6	3	7	4	4	5	4	7	5	5	5	5	4	5	4	5	4	6	7	6	7
4	7	5	6	7	5	6	2	5	6	5	5	5	7	7	6	5	5	5	4	5	4	5	7	7	6	6
5	5	4	4	5	6	6	4	6	4	6	5	5	5	5	4	6	5	5	5	6	6	7	4	6	7	5
4	6	6	7	5	5	6	7	5	5	6	5	6	6	5	5	5	6	5	5	6	6	7	5	6	7	5
3	5	5	5	4	5	5	3	4	7	5	6	5	5	4	5	5	5	7	6	6	6	5	5	6	6	6
4	3	4	4	3	3	4	3	3	3	3	3	2	2	3	3	3	2	2	3	2	2	2	3	2	3	1
3	5	6	5	7	5	5	5	5	5	5	4	4	6	7	5	5	5	5	5	5	5	6	6	5	5	5
3	5	5	6	5	5	5	5	5	5	4	4	4	7	6	7	7	7	7	6	6	6	5	6	6	6	7
4	5	6	7	6	5	5	3	6	6	5	5	5	6	5	5	6	5	5	7	6	6	6	6	6	6	7
7	6	6	5	5	5	5	3	5	6	6	5	5	7	5	5	6	5	5	6	6	6	6	5	6	6	6
4	5	6	4	7	5	5	7	7	4	4	4	6	6	6	5	6	6	5	6	6	5	6	6	7	6	6
3	4	5	6	4	5	4	3	7	4	5	4	4	4	4	4	5	5	6	6	6	6	5	6	7	7	6
7	5	6	6	7	7	7	7	7	5	4	4	6	5	6	7	5	5	6	5	6	7	7	6	7	6	7
2	4	5	6	5	5	4	4	7	5	5	6	6	5	6	5	6	7	5	5	5	5	6	6	6	5	5
3	6	7	5	7	5	7	6	5	5	5	6	5	6	6	5	5	5	5	4	4	4	4	5	6	7	6
2	4	4	4	3	4	4	6	4	4	3	3	2	3	4	4	3	3	4	4	3	3	4	2	3	1	2
3	4	5	5	6	5	5	3	6	5	5	5	5	4	6	5	5	4	4	5	6	4	5	5	6	5	6
4	3	3	3	3	3	4	5	3	2	2	2	2	2	3	1	3	4	3	3	2	1	3	2	1	1	1
5	3	3	4	2	3	3	5	2	3	3	4	3	2	2	3	3	5	3	3	4	3	2	3	3	2	2
3	5	5	4	5	6	6	3	7	4	4	3	4	5	7	5	7	7	5	4	5	5	4	7	7	5	5
3	5	6	5	6	5	4	3	2	5	6	4	4	5	7	6	7	7	5	4	5	4	6	7	6	6	7
5	4	3	3	1	1	3	2	3	3	2	3	3	4	3	3	4	3	2	1	3	3	3	2	2	3	2
4	3	3	3	2	4	3	5	2	2	3	3	3	3	3	4	2	2	3	2	3	3	4	1	1	2	2
2	4	5	4	4	5	5	2	5	6	5	5	5	5	7	7	5	5	4	4	5	6	6	6	6	5	5
5	3	3	3	4	3	3	5	3	2	3	2	3	3	3	3	3	2	2	2	2	3	3	1	1	1	2
2	4	5	5	6	5	5	3	5	4	5	4	5	5	4	5	6	6	6	6	5	6	5	5	6	5	6
4	6	6	5	6	3	5	3	6	4	4	4	4	2	3	3	4	2	2	5	4	4	4	4	4	5	5
7	5	5	4	4	7	5	3	5	5	5	4	5	7	5	5	6	6	5	4	6	4	4	5	6	5	6
3	4	5	6	5	6	5	3	5	4	4	4	3	5	4	4	5	7	5	6	5	6	5	6	6	5	6
7	6	5	6	6	6	6	3	5	6	4	6	5	5	7	6	7	6	4	5	4	5	4	7	7	6	6
5	3	4	3	2	2	3	4	4	2	2	3	3	3	4	3	3	3	3	3	3	4	3	3	2	2	1
2	4	4	5	5	5	5	2	5	5	4	5	5	5	6	5	5	6	6	6	6	5	7	4	5	6	4
5	3	3	4	3	4	3	5	3	2	2	2	2	4	3	3	3	4	3	3	3	4	3	1	2	1	3
2	5	5	5	4	6	6	2	5	5	5	4	5	7	5	6	5	5	5	4	6	5	4	7	6	6	7
7	5	6	6	6	7	6	3	5	4	4	5	4	7	5	6	6	5	6	5	5	5	6	7	6	7	6
3	5	5	6	5	4	5	3	7	5	5	4	5	6	4	5	5	5	5	5	5	6	5	6	6	5	7
5	6	6	6	4	5	4	3	5	5	5	5	5	4	4	5	5	6	6	6	5	6	7	6	5	7	6
3	5	5	4	5	5	6	7	5	5	6	6	5	6	6	7	6	6	5	5	4	4	4	5	4	6	5
4	3	3	4	4	3	3	5	2	3	3	2	2	2	1	2	3	2	2	2	3	3	2	1	2	2	1
7	5	5	4	4	5	4	4	4	4	5	6	4	5	4	7	5	6	5	7	4	5	7	5	5	6	5
7	5	4	6	4	4	6	4	4	5	5	4	5	4	4	5	5	4	5	4	4	5	6	6	6	7	7
3	7	6	5	5	5	7	5	5	5	5	5	6	6	7	7	6	7	4	5	6	5	6	6	6	6	7
3	5	4	5	5	7	6	6	7	5	5	5	5	6	6	7	5	7	4	4	4	4	4	6	6	7	5
6	4	4	6	6	6	6	3	5	6	3	4	7	6	6	5	5	6	4	4	3	5	5	6	7	5	6
5	6	5	6	6	5	6	3	6	5	6	5	7	7	7	6	4	4	6	5	5	4	6	7	6	7	6
3	5	5	6	6	5	6	6	5	5	5	7	6	7	5	5	6	5	5	6	5	5	6	5	6	7	6
1	3	3	2	3	3	4	5	3	3	3	2	3	3	2	2	1	2	3	3	3	4	4	3	3	2	2
2	4	4	4	5	5	5	4	5	5	5	5	6	5	4	6	5	5	7	5	5	5	6	7	5	6	6
3	4	4	5	4	4	4	4	6	5	5	6	5	5	4	7	4	5	6	5	4	4	4	7	6	5	6
4	4	6	4	4	6	4	3	6	5	7	5	6	4	6	5	4	4	6	5	5	5	5	7	5	6	6
5	3	3	4	3	3	4	6	3	3	2	2	3	4	3	3	4	4	3	2	3	3	3	2	2	1	3
5	4	3	3	4	3	4	2	2	3	3	3	2	3	4	4	4	4	3	3	4	4	3	2	1	2	2
4	5	5	5	5	5	4	3	7	5	6	6	5	4	4	5	5	5	4	5	6	4	4	6	5	6	6
3	5	5	5	7	6	6	4	6	4	4	5	4	4	5	6	4	7	5	6	5	6	6	7	6	5	6
4	4	3	4	3	3	2	5	2	2	2	4	3	3	4	2	3	3	2	3	3	3	3	3	1	2	1
4	6	6	6	5	5	7	3	6	6	5	5	5	5	6	6	5	5	4	5	5	5	5	7	7	7	6
4	5	5	6	6	5	6	3	6	4	4	5	4	5	6	5	7	5	6	6	6	4	5	4	5	5	6
5	6	4	5	7	5	5	4	7	5	5	6	5	4	5	6	4	4	7	5	6	5	6	6	5	7	6
4	3	3	3	1	3	2	1	3	2	2	3	4	3	3	3	2	3	2	3	3	3	2	2	3	1	2
4	3	4	3	3	3	4	6	4	1	2	3	3	3	3	4	3	4	2	2	1	2	2	1	2	2	3
3	5	5	6	7	4	6	5	5	4	5	4	5	7	7	6	5	5	5	4	5	4	5	5	5	6	6
4	3	2	1	3	3	4	5	2	3	2	2	3	2	3	3	4	3	2	3	2	2	2	3	3	2	3
7	5	5	5	7	7	7	7	7	5	5	4	6	5	6	7	5	5	4	4	5	6	6	6	7	6	5
2	3	3	3	3	4	4	6	4	2	3	3	2	3	4	4	2	3	4	4	3	3	4	2	3	1	2
4	3	2	2	3	4	2	5	3	3	3	2	3	2	2	4	2	3	3	4	4	2	3	1	3	2	1
3	6	6	5	5	5	5	7	5	5	6	5	5	5	5	6	6	5	6	5	5	6	5	6	5	6	5
3	4	3	3	3	2	2	2	3	2	3	2	3	3	2	2	3	4	4	3	3	4	3	2	1	2	1
2	3	3	4	3	3	2	7	3	2	2	2	3	2	4	2	3	1	2	2	1	3	3	2	2	1	3
6	4	5	5	5	5	6	4	6	5	5	6	5	6	7	7	5	4	6	5	6	7	5	6	6	5	7
2	7	6	5	6	5	5	4	6	5	5	5	5	4	3	2	3	4	4	4	5	5	5	5	6	6	5
3	4	3	3	3	2	2	5	2	3	3	3	3	2	1	3	4	1	1	2	2	2	3	2	3	3	3
2	5	5	4	6	6	5	6	5	4	4	3	4	6	4	5	4	4	5	5	5	6	5	6	5	5	7
4	6	4	5	4	5	4	3	5	4	5	5	4	6	6	5	7	6	5	5	5	6	5	6	5	6	5
7	5	6	5	5	5	6	6	5	5	6	6	5	5	6	5	5	6	5	4	4	5	5	5	6	6	6
4	5	5	5	5	5	6	3	5	4	6	5	5	7	5	6	5	5	5	6	6	6	5	7	7	6	6
7	5	5	5	6	6	5	6	6	5	6	5	5	4	5	4	4	4	6	4	4	5	6	5	5	6	7
4	5	5	6	5	5	5	4	5	4	6	5	6	4	5	5	6	6	4	5	4	6	5	6	5	6	6
2	5	6	6	6	6	5	4	7	4	5	4	5	5	5	6	5	6	6	5	7	5	5	5	5	6	6
2	5	5	6	5	6	5	6	5	6	5	6	5	6	5	5	4	4	5	4	5	4	6	7	6	5	6
3	2	2	3	3	3	2	2	3	2	1	2	1	2	1	3	2	1	1	2	2	2	3	1	1	1	2
6	4	5	6	5	4	5	5	6	5	4	4	4	7	6	5	5	5	7	5	5	5	3	6	5	7	6
2	7	6	7	4	5	5	7	6	5	6	6	5	5	4	4	4	4	7	5	5	5	5	6	5	7	6
4	5	4	4	5	5	6	5	6	5	4	4	5	4	5	4	5	4	6	5	6	5	6	5	6	6	5
4	5	5	6	6	6	6	4	7	5	5	6	6	7	5	5	6	5	6	6	5	6	7	5	6	5	7
7	6	6	7	5	5	7	4	5	6	5	5	5	5	5	5	4	4	6	5	4	4	6	6	6	6	4
4	6	5	6	6	5	5	4	5	6	4	6	5	6	5	6	6	6	6	7	5	5	5	6	6	6	7
5	6	7	7	4	5	4	3	5	5	6	5	4	4	4	5	5	6	4	5	6	5	5	6	6	5	7
2	5	6	5	5	5	6	3	5	4	5	6	5	5	6	6	6	6	5	6	6	7	5	5	6	6	5
5	3	2	3	4	4	5	4	4	2	3	3	3	5	6	7	5	4	7	5	5	5	6	2	2	3	3
1	5	6	7	6	5	6	7	5	5	7	6	6	5	6	7	6	6	5	5	4	4	4	5	5	6	4
3	4	5	5	6	6	5	4	5	6	6	5	5	6	6	7	6	7	4	4	4	5	5	7	6	6	5
4	6	6	5	6	5	5	5	5	4	5	5	5	5	7	6	6	7	5	5	5	4	6	4	6	6	6
4	5	4	5	6	5	6	4	5	5	6	5	5	4	4	5	5	4	6	5	4	5	6	5	5	6	7
4	3	3	3	4	3	3	4	2	2	3	3	2	3	2	2	3	2	3	3	3	4	2	2	1	3	2
1	6	6	5	7	6	7	3	6	5	5	5	6	5	5	7	6	6	4	5	6	5	4	6	5	5	6
3	5	6	6	6	5	6	4	5	5	4	5	6	6	7	7	6	5	6	5	6	5	6	5	5	6	6
2	7	7	6	5	5	5	3	5	5	5	6	5	6	7	5	6	5	5	5	5	6	5	6	6	7	6
4	7	6	6	5	5	6	5	5	6	5	5	7	6	5	5	5	5	5	5	4	5	4	6	7	6	5
4	6	6	7	7	5	5	7	7	7	7	6	6	4	5	5	4	4	5	6	6	5	5	7	7	7	6
3	6	5	6	5	5	5	3	5	7	6	6	6	4	5	5	4	5	6	5	5	6	5	6	7	6	6
3	7	6	5	7	5	6	4	5	6	5	5	4	6	6	7	5	6	5	6	6	4	4	7	5	6	7
3	5	5	6	5	4	5	5	6	6	5	5	5	5	6	6	5	5	6	5	4	5	6	5	5	5	6
4	5	7	4	4	4	5	7	5	5	7	6	5	5	5	7	5	6	4	4	4	4	4	5	6	7	7
7	4	5	5	5	4	5	3	6	5	6	6	5	6	5	6	7	5	4	5	6	4	5	7	7	5	6
6	3	3	4	3	4	4	2	4	3	3	3	4	2	2	1	2	2	4	4	4	3	3	3	3	3	3
5	5	6	5	5	4	6	3	6	3	4	5	4	5	5	5	3	7	5	5	5	5	7	7	6	7	6
7	5	4	5	5	7	6	4	7	5	4	5	5	5	5	7	4	7	4	4	4	4	4	6	6	7	6
3	5	6	5	5	6	4	3	5	4	3	4	5	5	6	5	6	5	5	5	5	6	6	5	7	6	5
4	6	6	7	4	4	5	7	5	5	4	4	4	5	6	6	5	5	6	5	5	5	4	7	6	7	7
4	4	5	5	5	5	4	5	7	3	4	4	5	7	5	6	6	5	6	6	6	5	5	5	6	7	6
7	5	6	6	4	5	5	4	6	4	4	4	5	7	5	6	7	5	4	4	4	5	5	5	6	5	6
2	5	5	6	4	4	4	3	5	5	4	4	6	5	4	6	6	5	4	4	4	4	5	5	7	6	6
5	4	4	5	4	5	5	6	6	5	6	4	5	5	6	4	4	6	4	6	5	6	6	6	7	6	6
7	4	5	4	5	6	6	3	7	5	4	4	3	6	4	5	4	6	5	5	4	4	4	7	6	7	6
3	5	5	6	6	6	5	3	6	5	5	6	5	6	5	5	5	5	5	5	6	5	5	6	4	4	6
7	5	4	5	6	6	7	5	7	4	4	4	5	5	7	7	6	6	6	7	5	6	7	7	5	6	5
4	6	6	5	6	7	5	3	6	5	5	4	6	6	6	7	5	6	4	4	3	4	4	6	7	5	6
4	6	5	6	5	5	6	6	6	4	6	5	6	7	5	6	5	7	6	6	6	6	6	6	6	6	5
3	5	6	5	5	5	5	3	5	5	4	4	5	7	5	6	5	5	5	5	4	4	4	7	5	6	5
4	7	6	5	5	4	4	5	5	6	5	5	4	4	6	6	5	6	7	7	6	7	6	7	6	6	7
4	6	5	6	7	6	5	4	5	6	5	5	5	7	6	5	7	7	5	6	5	5	4	6	5	5	6
7	6	6	5	5	6	6	3	6	6	5	6	5	7	6	6	6	5	5	6	4	5	6	6	6	7	7
3	6	7	5	6	5	5	4	6	6	6	6	5	5	7	7	6	6	5	5	4	5	4	6	6	5	6
6	5	4	5	5	5	5	4	5	5	4	5	4	4	6	6	4	4	5	4	5	6	6	5	6	6	6
3	4	4	4	6	6	6	5	6	5	5	5	5	4	4	5	6	6	5	6	5	4	6	6	5	7	6
7	5	6	5	6	5	5	3	5	5	6	5	6	4	5	5	5	5	4	4	4	4	5	6	5	7	6
3	5	6	6	6	6	5	3	5	5	5	5	6	6	7	6	5	7	5	6	5	5	6	7	6	6	6
6	5	6	5	5	6	5	4	7	5	6	6	5	5	5	6	5	7	7	7	6	6	6	5	6	6	5
6	5	5	4	4	5	5	7	5	6	6	6	5	4	5	5	4	5	6	5	5	7	5	5	7	5	5
4	6	4	5	6	6	6	4	6	5	4	4	4	5	5	6	5	5	5	4	5	6	4	7	5	7	6
4	6	5	6	5	5	4	3	5	5	5	6	5	4	5	6	5	6	5	4	5	5	5	6	5	5	7
3	5	5	6	6	5	5	4	5	5	5	5	4	5	4	4	5	6	4	5	5	4	4	6	6	6	5
3	7	5	6	6	5	7	5	6	6	4	5	6	6	7	7	6	7	4	5	6	5	5	6	6	7	7
7	6	5	6	5	5	6	4	7	5	4	5	5	6	5	7	6	7	4	4	4	4	4	6	6	6	5
4	7	5	6	6	7	6	7	6	5	6	6	5	6	7	5	5	5	5	6	5	6	5	6	6	6	7
6	5	6	6	5	5	6	3	5	6	6	7	6	6	5	6	5	6	5	5	5	5	6	7	6	7	6
7	5	7	7	4	6	4	4	6	7	5	5	6	6	7	5	5	6	5	5	5	4	4	6	6	6	7
7	6	6	7	6	6	6	3	5	7	5	5	6	5	7	6	7	7	5	5	5	6	5	5	7	6	6
4	5	6	5	5	4	5	4	5	5	5	6	6	5	7	5	6	6	6	5	5	6	7	6	7	6	7
3	4	4	4	4	4	5	4	4	6	5	5	5	7	6	5	5	7	4	4	5	5	5	6	6	7	6
4	7	6	6	6	5	6	4	6	5	6	4	6	4	5	6	4	4	6	5	5	5	6	7	6	7	6
3	6	7	6	4	4	5	7	5	6	7	5	6	5	6	6	5	5	6	5	5	5	6	7	6	7	7
4	5	5	6	5	5	5	4	5	5	6	5	5	5	4	6	5	5	5	6	5	5	6	5	6	5	5
4	4	5	4	6	5	6	6	5	4	5	6	5	4	5	4	4	4	5	5	5	5	6	5	5	6	5
3	5	5	4	6	6	6	4	6	5	6	5	5	5	6	6	5	5	5	6	6	7	6	6	6	5	5
4	4	4	4	5	5	6	4	6	4	4	5	6	4	4	6	5	5	4	6	4	4	6	6	5	5	4
4	6	5	6	6	6	5	3	5	5	6	5	4	6	7	6	5	6	5	6	6	5	5	6	7	5	5
4	5	5	6	6	5	5	7	5	6	5	5	6	7	5	6	5	6	5	5	5	5	7	6	6	7	7
6	5	5	6	5	6	6	3	6	6	5	5	5	5	6	4	4	5	4	5	5	6	5	6	6	5	6
2	6	5	6	5	5	6	4	5	4	6	5	4	6	7	7	6	6	7	5	5	6	5	7	5	5	6
2	6	5	5	5	6	5	3	5	4	5	6	5	5	6	5	6	6	5	6	5	5	7	5	6	6	6
3	7	6	6	6	5	5	7	6	5	5	6	5	5	7	6	6	6	6	4	5	6	6	6	6	6	5
2	5	6	6	6	5	6	5	5	4	4	4	5	6	5	5	5	7	5	4	6	5	4	5	4	5	6
2	5	6	4	4	5	5	6	6	5	5	6	6	6	6	5	6	6	6	5	6	6	7	5	5	6	7
4	5	5	5	5	5	4	4	5	4	5	6	5	6	7	5	5	5	4	5	6	6	6	5	6	5	5
4	6	7	5	6	6	5	4	7	5	5	4	6	6	5	6	5	6	5	5	6	5	4	7	5	5	7
3	7	6	6	6	6	6	4	6	5	6	5	5	5	6	5	6	5	6	5	6	7	5	7	5	6	7
4	6	5	6	6	6	5	7	6	4	4	6	4	5	6	5	5	5	6	5	6	7	6	6	7	6	7
7	4	5	5	7	6	7	5	6	5	5	4	4	4	5	4	5	5	7	6	7	6	6	5	5	6	5
3	5	6	6	5	4	5	3	6	5	4	5	4	4	5	6	4	4	7	5	6	5	5	5	5	6	5
3	5	4	5	6	6	7	6	6	5	6	7	5	5	5	5	4	5	4	4	4	4	6	6	7	6	5
4	5	5	5	6	6	5	3	6	5	6	6	4	4	6	6	5	5	6	6	5	4	5	5	5	6	6
2	5	6	6	7	6	6	2	6	6	6	6	5	7	6	5	7	6	5	4	5	4	6	4	4	5	5
5	6	6	7	6	7	6	3	6	6	5	5	5	6	5	6	6	6	5	4	5	6	5	6	5	5	6
4	3	3	4	4	3	3	2	3	2	3	3	2	1	2	2	1	3	3	4	4	4	3	4	3	4	5
2	5	5	6	6	7	6	3	6	5	6	6	6	6	5	6	6	4	5	5	4	4	6	4	5	4	6
4	6	5	6	5	4	5	4	5	4	4	4	4	5	6	6	5	5	4	4	4	4	5	4	6	5	6
2	5	4	5	5	6	6	5	6	5	4	6	5	5	5	5	6	6	6	5	6	5	6	6	7	6	5
3	5	6	7	6	6	5	4	5	5	4	6	5	5	5	6	5	6	5	5	5	5	4	6	7	5	7
3	5	5	6	5	5	6	4	6	5	6	4	6	5	6	7	6	5	6	5	4	4	4	5	6	5	5
4	6	4	4	4	5	4	3	4	6	5	5	4	5	5	6	5	4	6	7	6	5	5	7	6	6	6
4	5	6	5	6	6	5	3	6	4	5	5	6	4	5	6	5	4	4	6	4	6	4	6	5	6	6
4	6	5	5	6	6	5	4	6	6	5	7	6	5	6	5	5	5	5	4	6	5	6	6	5	5	6
6	6	4	5	5	5	5	3	6	5	6	5	6	6	5	7	6	6	6	5	4	5	6	7	5	5	6
3	6	4	6	5	6	6	3	5	5	5	4	5	6	6	6	5	5	7	6	6	5	6	7	5	6	6
4	5	5	6	6	6	5	4	5	5	5	5	6	6	6	7	6	5	7	6	5	6	5	6	6	6	5
2	6	6	7	5	6	6	3	7	5	6	5	5	6	6	5	5	6	5	5	6	6	4	7	6	7	6
3	5	5	6	6	6	6	4	7	5	6	4	4	6	7	7	5	6	5	5	6	6	6	6	6	6	7
3	5	5	5	5	5	6	5	7	4	5	4	6	7	5	6	6	5	4	4	4	5	5	5	6	5	6
2	5	5	5	6	5	6	7	5	5	6	5	5	6	5	5	6	5	5	5	5	5	6	5	5	6	6
4	3	3	3	4	4	3	5	3	2	2	3	3	1	1	2	2	3	4	4	4	3	3	4	4	3	4
2	5	6	6	5	7	6	4	6	5	4	4	5	6	6	6	7	7	5	5	5	5	5	6	7	7	5
4	6	5	6	5	6	5	4	5	4	4	5	6	6	5	6	6	7	6	6	5	5	6	6	6	5	6
2	6	7	6	6	6	6	2	6	6	5	6	6	6	7	6	6	7	5	5	6	5	6	6	6	7	5
5	5	6	6	4	5	5	3	6	7	4	4	4	5	6	6	5	6	4	6	4	6	6	6	5	6	6
4	6	6	7	6	5	5	4	5	4	6	5	6	5	4	4	5	5	7	5	5	5	7	7	6	6	6
2	6	5	5	5	5	6	2	6	6	5	6	5	4	6	4	5	6	5	4	5	4	5	5	7	6	6
3	5	5	4	5	6	6	3	6	5	4	4	5	7	5	5	5	5	5	4	5	4	6	5	6	6	5
6	5	4	5	6	4	4	3	5	4	4	4	4	5	6	4	4	4	5	5	5	5	6	7	6	5	7
2	6	5	6	5	5	5	6	6	5	5	5	7	4	5	6	6	4	6	5	6	5	6	5	5	5	6
2	6	4	5	5	4	6	3	6	4	4	5	5	6	5	6	5	6	5	5	4	5	6	6	7	6	7
3	5	4	5	4	5	5	6	4	6	5	5	5	6	5	6	6	6	6	5	5	5	6	6	5	5	6
3	5	6	6	5	4	6	5	6	5	5	5	5	5	5	6	4	6	5	5	4	5	6	6	7	5	7
3	5	4	5	4	6	6	4	4	4	5	4	4	5	4	6	6	4	6	4	5	4	4	5	5	7	7
4	6	5	6	5	5	7	7	5	5	5	4	4	5	7	7	6	6	7	5	5	6	5	5	5	7	6
4	5	6	5	5	6	5	3	6	4	5	6	5	5	4	5	6	6	4	4	5	4	4	7	5	7	4
4	6	6	6	4	4	5	4	5	4	4	4	4	5	4	6	4	5	4	4	4	4	5	5	6	7	6
4	5	5	6	5	5	6	4	6	5	3	4	5	5	6	7	5	5	6	5	4	4	4	5	6	7	7
